# Supplementary material for: Exploratory Associations of Targeted Genetic Variants with Cephalometric Airway Parameters in Children with Skeletal Class II Sleep-Disordered Breathing Symptoms
Source: Children (Basel). 2026 Feb 27;13(3):345. doi: 10.3390/children13030345 (PMC13025268; doi:10.3390/children13030345)
Supplement: Supplementary file 1 [file children-13-00345-s001.zip]

Archive with 1 entries (1 files):
- children-4106072-supplementary.pdf
